# Supplementary material for: Evaluating causes and gestures: source-related and crossmodal features in the perception of environmental sounds
Source: Front Psychol. 2025 Feb 7;16:1520209. doi: 10.3389/fpsyg.2025.1520209 (PMC11842436; doi:10.3389/fpsyg.2025.1520209)
Supplement: Supplementary file 1 [file Presentation_1.zip]

Archive with 84 entries (84 files):
- loudnessGesture_BallsFalling4_hybrid.wav
- __MACOSX/._loudnessGesture_BallsFalling4_hybrid.wav
- loudnessGesture_BallsFalling4_noise.wav
- __MACOSX/._loudnessGesture_BallsFalling4_noise.wav
- loudnessGesture_BallsFalling4_original.wav
- __MACOSX/._loudnessGesture_BallsFalling4_original.wav
- loudnessGesture_BallsFalling6_hybrid.wav
- __MACOSX/._loudnessGesture_BallsFalling6_hybrid.wav
- loudnessGesture_BallsFalling6_noise.wav
- __MACOSX/._loudnessGesture_BallsFalling6_noise.wav
- loudnessGesture_BallsFalling6_original.wav
- __MACOSX/._loudnessGesture_BallsFalling6_original.wav
- loudnessGesture_BallsFalling18_hybrid.wav
- __MACOSX/._loudnessGesture_BallsFalling18_hybrid.wav
- loudnessGesture_BallsFalling18_noise.wav
- __MACOSX/._loudnessGesture_BallsFalling18_noise.wav
- loudnessGesture_BallsFalling18_original.wav
- __MACOSX/._loudnessGesture_BallsFalling18_original.wav
- loudnessGesture_Dominos2_hybrid.wav
- __MACOSX/._loudnessGesture_Dominos2_hybrid.wav
- loudnessGesture_Dominos2_noise.wav
- __MACOSX/._loudnessGesture_Dominos2_noise.wav
- loudnessGesture_Dominos2_original.wav
- __MACOSX/._loudnessGesture_Dominos2_original.wav
- loudnessGesture_Dominos6_hybrid.wav
- __MACOSX/._loudnessGesture_Dominos6_hybrid.wav
- loudnessGesture_Dominos6_noise.wav
- __MACOSX/._loudnessGesture_Dominos6_noise.wav
- loudnessGesture_Dominos6_original.wav
- __MACOSX/._loudnessGesture_Dominos6_original.wav
- loudnessGesture_Drawer_hybrid.wav
- __MACOSX/._loudnessGesture_Drawer_hybrid.wav
- loudnessGesture_Drawer_noise.wav
- __MACOSX/._loudnessGesture_Drawer_noise.wav
- loudnessGesture_Drawer_original.wav
- __MACOSX/._loudnessGesture_Drawer_original.wav
- loudnessGesture_FallingCoins4_hybrid.wav
- __MACOSX/._loudnessGesture_FallingCoins4_hybrid.wav
- loudnessGesture_FallingCoins4_noise.wav
- __MACOSX/._loudnessGesture_FallingCoins4_noise.wav
- loudnessGesture_FallingCoins4_original.wav
- __MACOSX/._loudnessGesture_FallingCoins4_original.wav
- loudnessGesture_FallingCoins7_hybrid.wav
- __MACOSX/._loudnessGesture_FallingCoins7_hybrid.wav
- loudnessGesture_FallingCoins7_noise.wav
- __MACOSX/._loudnessGesture_FallingCoins7_noise.wav
- loudnessGesture_FallingCoins7_original.wav
- __MACOSX/._loudnessGesture_FallingCoins7_original.wav
- loudnessGesture_FeltMarker_hybrid.wav
- __MACOSX/._loudnessGesture_FeltMarker_hybrid.wav
- loudnessGesture_FeltMarker_noise.wav
- __MACOSX/._loudnessGesture_FeltMarker_noise.wav
- loudnessGesture_FeltMarker_original.wav
- __MACOSX/._loudnessGesture_FeltMarker_original.wav
- loudnessGesture_MetalDig_hybrid.wav
- __MACOSX/._loudnessGesture_MetalDig_hybrid.wav
- loudnessGesture_MetalDig_noise.wav
- __MACOSX/._loudnessGesture_MetalDig_noise.wav
- loudnessGesture_MetalDig_original.wav
- __MACOSX/._loudnessGesture_MetalDig_original.wav
- loudnessGesture_OvenGrill1_hybrid.wav
- __MACOSX/._loudnessGesture_OvenGrill1_hybrid.wav
- loudnessGesture_OvenGrill1_noise.wav
- __MACOSX/._loudnessGesture_OvenGrill1_noise.wav
- loudnessGesture_OvenGrill1_original.wav
- __MACOSX/._loudnessGesture_OvenGrill1_original.wav
- loudnessGesture_OvenGrill3_hybrid.wav
- __MACOSX/._loudnessGesture_OvenGrill3_hybrid.wav
- loudnessGesture_OvenGrill3_noise.wav
- __MACOSX/._loudnessGesture_OvenGrill3_noise.wav
- loudnessGesture_OvenGrill3_original.wav
- __MACOSX/._loudnessGesture_OvenGrill3_original.wav
- loudnessGesture_PenCap_hybrid.wav
- __MACOSX/._loudnessGesture_PenCap_hybrid.wav
- loudnessGesture_PenCap_noise.wav
- __MACOSX/._loudnessGesture_PenCap_noise.wav
- loudnessGesture_PenCap_original.wav
- __MACOSX/._loudnessGesture_PenCap_original.wav
- loudnessGesture_Rasp5_hybrid.wav
- __MACOSX/._loudnessGesture_Rasp5_hybrid.wav
- loudnessGesture_Rasp5_noise.wav
- __MACOSX/._loudnessGesture_Rasp5_noise.wav
- loudnessGesture_Rasp5_original.wav
- __MACOSX/._loudnessGesture_Rasp5_original.wav
