# Supplementary material for: Evaluating causes and gestures: source-related and crossmodal features in the perception of environmental sounds
Source: Front Psychol. 2025 Feb 7;16:1520209. doi: 10.3389/fpsyg.2025.1520209 (PMC11842436; doi:10.3389/fpsyg.2025.1520209)
Supplement: Supplementary file 2 [file Presentation_2.zip]

Archive with 84 entries (84 files):
- pitchGesture_CarAccelerating_hybrid.wav
- __MACOSX/._pitchGesture_CarAccelerating_hybrid.wav
- pitchGesture_CarAccelerating_noise.wav
- __MACOSX/._pitchGesture_CarAccelerating_noise.wav
- pitchGesture_CarAccelerating_original.wav
- __MACOSX/._pitchGesture_CarAccelerating_original.wav
- pitchGesture_CarRevving_hybrid.wav
- __MACOSX/._pitchGesture_CarRevving_hybrid.wav
- pitchGesture_CarRevving_noise.wav
- __MACOSX/._pitchGesture_CarRevving_noise.wav
- pitchGesture_CarRevving_original.wav
- __MACOSX/._pitchGesture_CarRevving_original.wav
- pitchGesture_DoorCreak1_hybrid.wav
- __MACOSX/._pitchGesture_DoorCreak1_hybrid.wav
- pitchGesture_DoorCreak1_noise.wav
- __MACOSX/._pitchGesture_DoorCreak1_noise.wav
- pitchGesture_DoorCreak1_original.wav
- __MACOSX/._pitchGesture_DoorCreak1_original.wav
- pitchGesture_DoorCreak2_hybrid.wav
- __MACOSX/._pitchGesture_DoorCreak2_hybrid.wav
- pitchGesture_DoorCreak2_noise.wav
- __MACOSX/._pitchGesture_DoorCreak2_noise.wav
- pitchGesture_DoorCreak2_original.wav
- __MACOSX/._pitchGesture_DoorCreak2_original.wav
- pitchGesture_DoorCreak3_hybrid.wav
- __MACOSX/._pitchGesture_DoorCreak3_hybrid.wav
- pitchGesture_DoorCreak3_noise.wav
- __MACOSX/._pitchGesture_DoorCreak3_noise.wav
- pitchGesture_DoorCreak3_original.wav
- __MACOSX/._pitchGesture_DoorCreak3_original.wav
- pitchGesture_FillingWaterCarafe_hybrid.wav
- __MACOSX/._pitchGesture_FillingWaterCarafe_hybrid.wav
- pitchGesture_FillingWaterCarafe_noise.wav
- __MACOSX/._pitchGesture_FillingWaterCarafe_noise.wav
- pitchGesture_FillingWaterCarafe_original.wav
- __MACOSX/._pitchGesture_FillingWaterCarafe_original.wav
- pitchGesture_HairDryer1_hybrid.wav
- __MACOSX/._pitchGesture_HairDryer1_hybrid.wav
- pitchGesture_HairDryer1_noise.wav
- __MACOSX/._pitchGesture_HairDryer1_noise.wav
- pitchGesture_HairDryer1_original.wav
- __MACOSX/._pitchGesture_HairDryer1_original.wav
- pitchGesture_HairDryer4_hybrid.wav
- __MACOSX/._pitchGesture_HairDryer4_hybrid.wav
- pitchGesture_HairDryer4_noise.wav
- __MACOSX/._pitchGesture_HairDryer4_noise.wav
- pitchGesture_HairDryer4_original.wav
- __MACOSX/._pitchGesture_HairDryer4_original.wav
- pitchGesture_KitchenMixer_hybrid.wav
- __MACOSX/._pitchGesture_KitchenMixer_hybrid.wav
- pitchGesture_KitchenMixer_noise.wav
- __MACOSX/._pitchGesture_KitchenMixer_noise.wav
- pitchGesture_KitchenMixer_original.wav
- __MACOSX/._pitchGesture_KitchenMixer_original.wav
- pitchGesture_PlaneFlyingOverhead_hybrid.wav
- __MACOSX/._pitchGesture_PlaneFlyingOverhead_hybrid.wav
- pitchGesture_PlaneFlyingOverhead_noise.wav
- __MACOSX/._pitchGesture_PlaneFlyingOverhead_noise.wav
- pitchGesture_PlaneFlyingOverhead_original.wav
- __MACOSX/._pitchGesture_PlaneFlyingOverhead_original.wav
- pitchGesture_Rasp2_hybrid.wav
- __MACOSX/._pitchGesture_Rasp2_hybrid.wav
- pitchGesture_Rasp2_noise.wav
- __MACOSX/._pitchGesture_Rasp2_noise.wav
- pitchGesture_Rasp2_original.wav
- __MACOSX/._pitchGesture_Rasp2_original.wav
- pitchGesture_VacuumCleaner_hybrid.wav
- __MACOSX/._pitchGesture_VacuumCleaner_hybrid.wav
- pitchGesture_VacuumCleaner_noise.wav
- __MACOSX/._pitchGesture_VacuumCleaner_noise.wav
- pitchGesture_VacuumCleaner_original.wav
- __MACOSX/._pitchGesture_VacuumCleaner_original.wav
- pitchGesture_WindowWind1_hybrid.wav
- __MACOSX/._pitchGesture_WindowWind1_hybrid.wav
- pitchGesture_WindowWind1_noise.wav
- __MACOSX/._pitchGesture_WindowWind1_noise.wav
- pitchGesture_WindowWind1_original.wav
- __MACOSX/._pitchGesture_WindowWind1_original.wav
- pitchGesture_WindowWind2_hybrid.wav
- __MACOSX/._pitchGesture_WindowWind2_hybrid.wav
- pitchGesture_WindowWind2_noise.wav
- __MACOSX/._pitchGesture_WindowWind2_noise.wav
- pitchGesture_WindowWind2_original.wav
- __MACOSX/._pitchGesture_WindowWind2_original.wav
